# Supplementary material for: The Effects of Virtual Reality Interventions on Motor Function Rehabilitation in Lower-Limb Amputees: A Systematic Review and Metanalysis
Source: Bioengineering (Basel). 2025 Oct 28;12(11):1170. doi: 10.3390/bioengineering12111170 (PMC12649739; doi:10.3390/bioengineering12111170)
Supplement: Supplementary file 1 [file bioengineering-12-01170-s001.zip]

Archive with 2 entries (2 files):
- bioengineering supplementary S1.pdf
- bioengineering supplementary S2.pdf
